# Supplementary material for: Comparison of Physicians’ Attitudes and Practice Regarding Vaccination during Pregnancy in Turkey
Source: Vaccines (Basel). 2024 Jul 18;12(7):798. doi: 10.3390/vaccines12070798 (PMC11281721; doi:10.3390/vaccines12070798)
Supplement: Supplementary file 1 [file vaccines-12-00798-s001.zip]

Archive with 1 entries (1 files):
- vaccines-3025979-supplementary.pdf
